# Supplementary material for: Performance of the Tariff Method: validation of a simple additive algorithm for analysis of verbal autopsies
Source: Popul Health Metr. 2011 Aug 4;9:31. doi: 10.1186/1478-7954-9-31 (PMC3160924; doi:10.1186/1478-7954-9-31)
Supplement: Additional file 2 — Top 40 signs/symptoms based on absolute value tariffs for each cause in the child module. These tariffs were calculated using the formula provided in the Methods section. [file 1478-7954-9-31-S2.XLSX]

## Sheet: Annex 2
		Top 40 signs/symptoms based on absolute value tariffs for each cause in the child module
Cause of Death	Item (*health record text; + other health care information)		Tariff
AIDS
		Was the (mother's) HIV test ever positive?	57.5
		Has the deceased's (biological) mother ever been told she had AIDS by a health worker?	41.5
		Did [name]'s hair change in color to a reddish or yellowish color?	9
		Did the rash have blisters containing clear fluid?	7
		sex	5
		How long after the delivery did the mother die? [days]	4.5
		Was the cough very severe?	4.5
	*	aids	4
		How many days did the rash last? [days]	3.5
		Did [name] have a stiff neck during the illness that led to death?	3
		For how many days did the cough last? [days]	3
	*	tb	3
		mother died after delivery	3
		Has the deceased's (biological) mother ever been tested for HIV?	2.5
		not born in a hospital	-2.5
		How long did the illness last? [days]	2.5
		During the month before he/she died, did [name] have a skin rash?	2.5
		During the illness that led to death, did [name] have a whitish rash inside the	2.5
		more than 1 loose stools	2.5
	*	diarrheal	2
		Don't know if decedent suffered injury	2
		How many days did the fever last? [days]	2
		unconsciousness started >24hrs before death	1.5
		Care sought - traditional healer	1.5
		Did the frequent loose or liquid stools continue until death?	1.5
		During the illness that led to death, did [name] have more frequent loose or liq	1.5
		During the illness that led to death, did [name]'s skin flake off in patches?	1.5
		What was the weight of the deceased at birth?	-1.5
		How many days before death did the frequent loose or liquid stools start? [days]	1.5
		quintile 2 of age	1.5
		During the illness that led to death, did the child have a cough?	1.5
		Did the child vomit after he/she coughed?	1.5
		How long did the swelling last? [days]	1.5
		Breathing: Stridor	1
		How old was the baby/child when the fatal illness started? [days]	-1
		quintile 3 of age	-1
		Care sought - private physician	-1
		How old was the deceased at the time of death? [days]	-1
		During the illness that led to death, did [name] have fast breathing?	-1
		During the illness that led to death, did he/she have indrawing of the chest?	1
Bite of Venomous Animal
		Decedent suffered bite/sting	165
	*	animal	44
	*	venomous	43.5
	*	bite	43.5
		Care sought - religious leader	3.5
		How long did [name] survive after the injury or accident? [days]	3.5
		Care sought - traditional healer	3
	*	fires	2.5
		quintile 5 of age	2.5
	*	glucose	2
		didn't die in a hospital	1.5
		Was [name] unconscious during the illness that led to death?	1.5
	*	injured	1.5
		Care sought - community based practitioner	1.5
		Decedent suffered burn/fire	1.5
		more than 1 loose stools	-1
		During the illness that led to death, did [name] have fast breathing?	-1
		During the illness that led to death, did [name] have more frequent loose or liq	-1
		not born in a hospital	1
		Did the frequent loose or liquid stools continue until death?	-1
	*	aids	-1
		Last known age of the deceased [years]	-1
		During the illness that led to death, did [name] have swelling in the armpits?	1
		During the illness that led to death, did [name] have a whitish rash inside the	-1
		During the illness that led to death, did the child have a cough?	-1
		Did the fever continue until death?	-1
		severe fever	-1
		fever not continuous	-1
		How many days did the fever last? [days]	-1
		During the illness that led to death, did [name] have a fever?	-1
		Breathing: Grunting	-1
		During the illness that led to death, did [name] suffer from 'lack of blood' or	-1
		Was care sought outside the home while the deceased had this illness?	-1
	*	indrawing	1
		Breathing: Stridor	-1
		Care sought - government hospital	-1
	*	vomitings	1
		During the illness that led to death, did he/she have indrawing of the chest?	-1
		For how many days did the difficult breathing last? [days]	-1
	*	blood	-0.5
Diarrhea/Dysentery
	*	dehydration	5
	*	diarrhea	4.5
		more than 1 loose stools	3.5
		Care sought - homeopath	3
		During the illness that led to death, did [name] have more frequent loose or liq	2.5
		Did the frequent loose or liquid stools continue until death?	2
		Care sought - pharmacy	2
		Care sought - community based practitioner	2
		Care sought - other provider	1.5
	*	vomiting	1.5
		quintile 2 of age	1.5
		quintile 5 of age	-1.5
	*	diarrheal	1.5
		Was the HIV test ever positive?	1
		Is the mother still alive?	1
		How many days before death did the frequent loose or liquid stools start? [days]	1
		Care sought - government health center or clinic	1
	*	ward	1
	*	vomits	1
		decedent was small or very small	1
	*	vomitings	1
	*	injuries	-1
	*	glucose	1
		quintile 1 of age	1
		2nd or later in birth order	1
	*	anemia	1
	*	gastric	1
	*	acute	1
	*	vomitted	1
	*	convulsion	1
		Care sought - religious leader	1
	*	tumor	1
	*	meningitis	1
	*	pox	1
	*	hypertension	1
	*	vomit	0.5
	*	sepsis	0.5
		During the illness that led to death, did [name] have difficult breathing?	-0.5
		Decedent did not suffer accident	0.5
	*	infectious	-0.5
Drowning
		Was care sought outside the home while the deceased had this illness?	-3.5
		Was the injury or accident intentionally inflicted by someone else?	3.5
	*	accident	2.5
		sex	-2
		quintile 5 of age	2
		Care sought - government hospital	-2
		Was [name] unconscious during the illness that led to death?	-2
		How long did the illness last? [days]	-2
		Care sought - other provider	2
		During the illness that led to death, did [name] have difficult breathing?	-1.5
		During the illness that led to death, did [name] have a fever?	-1.5
		more than 1 loose stools	-1.5
		During the illness that led to death, did [name] have fast breathing?	-1.5
		How long did the swelling last? [days]	-1
		Did the frequent loose or liquid stools continue until death?	-1
	*	diarrheal	1
		Breathing: Stridor	-1
		didn't die in a hospital	1
		How long after the delivery did the mother die? [days]	1
		During the illness that led to death, did [name] suffer from 'lack of blood' or	-1
		Care sought - government health center or clinic	-1
		Care sought - private physician	-1
		During the illness that led to death, did [name] have more frequent loose or liq	-1
		Decedent victim of violence	1
		fever not continuous	-1
		Breathing: Grunting	-1
		Did [name] experience any generalized convulsions or fits during the illness tha	-1
		During the illness that led to death, did the child have a cough?	-1
		unconsciousness started >24hrs before death	-1
		Did [name] have a stiff neck during the illness that led to death?	-1
	*	glucose	-1
		During the illness that led to death, did he/she have indrawing of the chest?	-1
		Decedent suffered fall	1
		For how many days did the difficult breathing last? [days]	-1
		During the illness that led to death, did [name] have swollen legs or feet?	-1
	*	stomach	-1
	*	breathing	-1
		Did the fever continue until death?	-1
		How many days did the fever last? [days]	-1
		severe fever	-1
Encephalitis
	*	gastric	6
	*	meningitis	4.5
	*	tumor	4.5
	*	convulsions	4
		unconsciousness started >24hrs before death	3.5
		Did [name] have a stiff neck during the illness that led to death?	3.5
	*	headache	3
		Was [name] unconscious during the illness that led to death?	2.5
		sex	-2.5
	*	dehydration	2.5
		not born in a hospital	2
		Care sought - private hospital	2
	*	cancer	2
		Did [name] experience any generalized convulsions or fits during the illness tha	2
	*	vomiting	1.5
		How many days did the fever last? [days]	1.5
		quintile 3 of age	1.5
	*	pulmonary	1.5
	*	fever	1.5
		What was the weight of the deceased at birth?	1.5
	*	vomit	1.5
		Breathing: Grunting	1.5
	*	coma	1.5
	*	oxygen	1.5
	*	vomitings	1.5
	*	tb	1.5
	*	indrawing	1.5
	*	ward	1.5
	*	diarrhea	1.5
	*	injury	1.5
		How many days before death did the loose or liquid stools stop? [days]	1
		Don't know if decedent suffered injury	1
	*	anemic	1
		severe fever	1
	*	animal	1
		Care sought - homeopath	1
		decedent was small or very small	-1
	*	venomous	1
	*	glucose	1
		Care sought - private physician	1
Falls
		Decedent suffered fall	16.5
	*	tetanus	11
		Decedent suffered other injury	10.5
	*	injured	8.5
	*	accident	6
	*	injuries	5.5
	*	injury	5.5
	*	fall	5.5
	*	hypertension	5
		How long did [name] survive after the injury or accident? [days]	5
	*	bleeding	3.5
	*	vomits	3
		sex	-2
	*	coma	2
		more than 1 loose stools	-1.5
		Decedent victim of violence	1.5
		During the illness that led to death, did [name] bleed from anywhere?	1.5
	*	vomitted	1.5
		quintile 4 of age	1.5
		Was care sought outside the home while the deceased had this illness?	-1.5
		didn't die in a hospital	1.5
		Care sought - government hospital	-1
	*	septic	1
		During the illness that led to death, did [name] have more frequent loose or liq	-1
	*	ward	1
		During the illness that led to death, did he/she have indrawing of the chest?	-1
		During the illness that led to death, did [name] have a whitish rash inside the	-1
		How old was the deceased at the time of death? [days]	1
		2nd or later in birth order	1
		severe fever	-1
	*	infectious	1
		Was the injury or accident intentionally inflicted by someone else?	1
		How many days did the fever last? [days]	-1
		How old was the baby/child when the fatal illness started? [days]	1
		Is the mother still alive?	1
		fever not continuous	-1
	*	headache	1
		unconsciousness started >24hrs before death	1
		During the illness that led to death, did [name] suffer from 'lack of blood' or	-1
		During the illness that led to death, did [name] have a fever?	-1
Fires
	*	fires	71.5
		Decedent suffered burn/fire	67.5
		How long did [name] survive after the injury or accident? [days]	8
		Was the injury or accident intentionally inflicted by someone else?	6.5
		Decedent suffered other injury	6
	*	skin	5
		Decedent victim of violence	5
		During the illness that led to death, did [name]'s skin flake off in patches?	4.5
	*	accident	4.5
		mother died after delivery	3
	*	incubator	2.5
		How long after the delivery did the mother die? [days]	2.5
	*	injured	2
	*	infected	2
		Is the mother still alive?	1.5
	*	dehydration	1.5
		Care sought - other provider	1.5
		quintile 3 of age	1.5
		During the illness that led to death, did he/she have areas of the skin that tur	1.5
	*	measles	1
		didn't die in a hospital	1
	*	injury	1
		Care sought - homeopath	1
		Did [name] experience any generalized convulsions or fits during the illness tha	-1
		During the illness that led to death, did [name] have a fever?	-1
		Breathing: Stridor	-1
	*	glucose	1
	*	antibiotic	1
		During the illness that led to death, did [name] suffer from 'lack of blood' or	-1
		Was care sought outside the home while the deceased had this illness?	-1
		During the illness that led to death, did he/she have indrawing of the chest?	-1
		During the illness that led to death, did [name] have swelling in the armpits?	1
		fever not continuous	-1
		Was [name] unconscious during the illness that led to death?	-1
		Decedent suffered fall	1
		During the illness that led to death, did [name] have fast breathing?	-1
	*	anemic	-0.5
		During the illness that led to death, did the child have a cough?	-0.5
	*	infectious	0.5
	*	blood	-0.5
Hemorrhagic fever
	*	infected	5.5
	*	pox	5
	*	vomitings	4
		Care sought - religious leader	4
	*	blood	4
	*	tumor	4
	*	incubator	3.5
	*	glucose	3.5
	*	renal	3
	*	vomit	3
	*	rashes	3
	*	vomits	3
	*	cyanotic	3
	*	cirrhosis	3
	*	oxygen	2.5
	*	skin	2.5
	*	headache	2.5
		During the month before he/she died, did [name] have a skin rash?	2
		Decedent did not suffer accident	2
		For how many days did the fast breathing last? [days]	2
		Care sought - private physician	2
		How many days did the rash last? [days]	2
		Was there visible blood in the loose or liquid stools?	1.5
	*	infectious	1.5
		rash started on face	1.5
		How long did the illness last? [days]	-1.5
		decedent had face rash	1.5
		During the illness that led to death, did [name] bleed from anywhere?	1.5
	*	antibiotic	1.5
		quintile 4 of age	1.5
	*	cancer	1.5
	*	fever	1.5
	*	vomitted	1.5
	*	measles	1.5
	*	stomach	1
		multiple birth	-1
	*	animal	1
	*	vomiting	1
		Care sought - private hospital	1
		During the illness that led to death, did [name] have difficult breathing?	1
Malaria
	*	malaria	5.5
	*	meningitis	5
	*	diarrheal	2.5
		Has the deceased's (biological) mother ever been tested for HIV?	2.5
		Care sought - pharmacy	2.5
		not born in a hospital	-2
		quintile 2 of age	1.5
		quintile 5 of age	-1.5
		Did [name]'s hair change in color to a reddish or yellowish color?	1.5
	*	infectious	-1
		During the illness that led to death, did [name] have fast breathing?	-1
		more than 1 loose stools	1
	*	breathing	-1
		quintile 3 of age	1
	*	stomach	-1
		During the illness that led to death, did he/she have areas of the skin that tur	-1
		How old was the baby/child when the fatal illness started? [days]	-1
		How old was the deceased at the time of death? [days]	-1
	*	injuries	-1
	*	infected	1
		decedent had face rash	1
		Did the frequent loose or liquid stools continue until death?	1
		Did [name] have a stiff neck during the illness that led to death?	1
		severe fever	1
		Did the rash have blisters containing clear fluid?	1
	*	anemia	0.5
		Care sought - community based practitioner	0.5
		Breathing: Stridor	-0.5
		During the illness that led to death, did [name] have a whitish rash inside the	-0.5
		For how many days did the difficult breathing last? [days]	-0.5
	*	neoplasms	-0.5
	*	bleeding	-0.5
		multiple birth	0.5
		During the illness that led to death, did [name] have difficult breathing?	-0.5
		During the month before he/she died, did [name] have a skin rash?	0.5
		unconsciousness started >24hrs before death	0.5
		How long did the swelling last? [days]	-0.5
	*	glucose	0.5
	*	infection	-0.5
		Care sought - private physician	-0.5
Measles
	*	pox	67
	*	rashes	21.5
	*	indrawing	9.5
		Care sought - religious leader	8.5
	*	kidney	4
		not born in a hospital	3.5
	*	measles	3.5
		decedent had face rash	3
		didn't die in a hospital	3
		rash started on face	3
		How long did the illness last? [days]	-2
	*	fever	2
	*	venomous	2
		quintile 4 of age	2
	*	animal	2
	*	convulsions	2
		sex	-2
		How old was the baby/child when the fatal illness started? [days]	2
	*	bite	2
		Has the deceased's (biological) mother ever been tested for HIV?	-1.5
		How old was the deceased at the time of death? [days]	1.5
		Care sought - government hospital	-1.5
		What was the weight of the deceased at birth?	1.5
	*	aids	-1
		For how many days did the difficult breathing last? [days]	-1
		severe fever	1
		During the illness that led to death, did [name] bleed from anywhere?	-1
	*	stomach	1
	*	infectious	-1
		Care sought - government health center or clinic	1
		How many days did the rash last? [days]	1
		Did [name] have a stiff neck during the illness that led to death?	-1
	*	blood	-1
		During the illness that led to death, did [name] suffer from 'lack of blood' or	-1
		multiple birth	-1
	*	bleeding	1
		Was care sought outside the home while the deceased had this illness?	-1
		During the month before he/she died, did [name] have a skin rash?	1
		Was [name] unconscious during the illness that led to death?	-1
		Did the fever continue until death?	1
Meningitis
	*	meningitis	27
	*	hypertension	4.5
	*	gastric	4.5
	*	tetanus	4.5
	*	indrawing	3
	*	convulsions	3
	*	injuries	3
		unconsciousness started >24hrs before death	3
	*	anemic	3
		Did [name] have a stiff neck during the illness that led to death?	2.5
		Was [name] unconscious during the illness that led to death?	2.5
	*	pulmonary	2.5
		Did [name] have a bulging fontanelle during the illness that led to death?	2.5
	*	respiratory	2.5
		Did [name] experience any generalized convulsions or fits during the illness tha	2.5
		Did [name]'s hair change in color to a reddish or yellowish color?	2
		During the illness that led to death, did [name] have swelling in the armpits?	2
	*	ward	2
		quintile 5 of age	-1.5
		Care sought - pharmacy	1.5
	*	oxygen	1.5
		quintile 2 of age	1.5
	*	convulsion	1.5
		Decedent suffered burn/fire	1.5
	*	renal	1.5
	*	headache	1
	*	oxygenated	1
	*	anemia	1
	*	breathing	1
		more than 1 loose stools	1
		How many days before death did the loose or liquid stools stop? [days]	1
		Last known age of the deceased [years]	1
		2nd or later in birth order	1
	*	injury	1
	*	aids	-1
	*	vomit	1
		Care sought - private hospital	1
	*	vomitings	1
		How old was the deceased at the time of death? [days]	-1
		How old was the baby/child when the fatal illness started? [days]	-1
Other Cancers
	*	cancer	29.5
	*	tumor	21
	*	acute	7.5
	*	headache	6
	*	antibiotic	5
	*	ward	4.5
		How long did the illness last? [days]	3.5
		Has the deceased's (biological) mother ever been told she had AIDS by a health w	3.5
	*	stomach	3.5
		Did the rash have blisters containing clear fluid?	3
	*	anemic	3
	*	kidney	3
	*	blood	3
		Decedent victim of violence	3
		Care sought - pharmacy	2.5
	*	sepsis	2.5
	*	coma	2.5
		Did [name]'s hair change in color to a reddish or yellowish color?	2.5
	*	vomitted	2.5
	*	malignant	2.5
	*	cyanotic	2.5
	*	neoplasms	2.5
		decedent had face rash	2.5
	*	asthma	2.5
	*	renal	2.5
	*	pulmonary	2.5
	*	abdomen	2.5
		Was there visible blood in the loose or liquid stools?	2
		For how many days did the cough last? [days]	2
	*	bleeding	2
	*	septic	2
	*	anemia	2
		During the illness that led to death, did he/she have areas of the skin that tur	2
	*	diarrhea	1.5
		During the illness that led to death, did the child have a cough?	1.5
	*	infection	1.5
	*	cirrhosis	1.5
		Did [name] have a protruding belly?	1.5
		sex	-1.5
	*	rashes	1.5
Other Cardiovascular Diseases
	*	hypertension	13.5
	*	heart	9.5
	*	pulmonary	5
	*	respiratory	4
	*	cyanotic	3
	*	asthma	3
	*	antibiotic	3
	*	anemia	2.5
	*	kidney	2.5
	*	incubator	2.5
		quintile 1 of age	2
		Care sought - pharmacy	2
	*	oxygenated	1.5
		Was the HIV test ever positive?	1.5
		For how many days did the cough last? [days]	1.5
		How long did the illness last? [days]	1.5
	*	acute	1.5
		decedent was small or very small	1.5
	*	dehydration	1.5
	*	sepsis	1
		Decedent did not suffer accident	1
		Care sought - community based practitioner	1
		For how many days did the difficult breathing last? [days]	1
		During the month before he/she died, did [name] have a skin rash?	1
	*	cancer	1
		not born in a hospital	-1
	*	injuries	-1
		Has the deceased's (biological) mother ever been tested for HIV?	1
	*	breathing	1
	*	oxygen	1
	*	tb	1
		unconsciousness started >24hrs before death	-1
	*	measles	1
		Did [name]'s hair change in color to a reddish or yellowish color?	1
		For how many days did the fast breathing last? [days]	1
		Did the baby ever move?	-1
		Care sought - private physician	1
	*	aids	1
	*	malaria	1
		Did the baby ever breathe?	-1
Other Defined Causes of Child Deaths
		Decedent suffered other injury	6.5
	*	respiratory	5
	*	kidney	3.5
		Did the baby ever move?	-3
		Did the baby ever breathe?	-3
	*	incubator	3
	*	renal	2.5
		Did the baby ever cry?	-2.5
		Care sought - homeopath	2
		Decedent suffered bite/sting	2
	*	injured	2
		Was the HIV test ever positive?	2
	*	fires	2
		During the illness that led to death, did [name] have swelling in the armpits?	2
		How long did the illness last? [days]	1.5
		Has the deceased's (biological) mother ever been told she had AIDS by a health w	1.5
	*	abdomen	1.5
	*	pox	1.5
		During the illness that led to death, did [name]'s skin flake off in patches?	1.5
		For how many days did the fast breathing last? [days]	1.5
		decedent was small or very small	1.5
	*	asthma	1.5
	*	tetanus	1.5
		Decedent suffered fall	1.5
		2nd or later in birth order	1
	*	meningitis	1
	*	infection	1
	*	accident	1
	*	diarrheal	1
	*	skin	1
	*	injuries	1
		During the illness that led to death, did [name] have swollen legs or feet?	1
		Decedent victim of violence	1
	*	septic	1
	*	convulsion	1
	*	dehydration	1
	*	oxygenated	1
	*	tumor	1
	*	malignant	1
	*	sepsis	1
Other Digestive Diseases
	*	abdomen	10.5
	*	septic	8.5
	*	vomits	6
	*	gastric	5.5
		Care sought - other provider	4
	*	tumor	4
		Care sought - religious leader	4
	*	anemia	3.5
	*	stomach	3.5
	*	vomit	3.5
		Did the baby ever move?	-3.5
	*	oxygenated	3.5
	*	vomitted	3
		Did the baby ever breathe?	-3
	*	respiratory	3
		Care sought - community based practitioner	3
	*	sepsis	2.5
		Was there visible blood in the loose or liquid stools?	2.5
	*	convulsion	2.5
		Did the baby ever cry?	-2.5
	*	diarrheal	2.5
	*	acute	2.5
		Did [name] have a protruding belly?	2
		Care sought - homeopath	2
	*	cirrhosis	2
	*	kidney	2
	*	infection	1.5
	*	pulmonary	1.5
		Decedent victim of violence	1.5
		Care sought - traditional healer	1.5
	*	cyanotic	1.5
		For how many days did the fast breathing last? [days]	1.5
		How many days before death did the loose or liquid stools stop? [days]	1.5
	*	malignant	1.5
	*	cancer	1.5
	*	neoplasms	1.5
	*	skin	1
		quintile 1 of age	1
		How many days before death did the frequent loose or liquid stools start? [days]	1
		What was the weight of the deceased at birth?	-1
Other Infectious Diseases
	*	tetanus	15.5
		Decedent suffered bite/sting	8
	*	tb	4
	*	cirrhosis	4
	*	infected	4
	*	abdomen	3
	*	meningitis	3
	*	stomach	2.5
	*	anemic	2.5
	*	animal	2
	*	asthma	2
	*	gastric	2
		unconsciousness started >24hrs before death	2
	*	convulsion	2
	*	bite	2
	*	venomous	2
		How many days did the fever last? [days]	2
		Was [name] unconscious during the illness that led to death?	1.5
		Don't know if decedent suffered injury	1.5
	*	headache	1.5
		Was the cough very severe?	1.5
	*	ward	1.5
		During the illness that led to death, did [name] have swelling in the armpits?	1.5
	*	vomit	1.5
		Did [name] have a stiff neck during the illness that led to death?	1.5
		quintile 3 of age	1.5
		Did the child vomit after he/she coughed?	1
		Care sought - private hospital	1
		decedent was small or very small	1
	*	blood	1
		During the month before he/she died, did [name] have a skin rash?	1
	*	rashes	1
		sex	-1
	*	vomitted	1
	*	skin	1
		Did the baby ever breathe?	-1
	*	injured	1
		Breathing: Grunting	1
		multiple birth	-1
	*	vomiting	1
Pneumonia
	*	respiratory	5
		Care sought - homeopath	3
	*	pneumonia	3
	*	asthma	3
	*	vomits	2.5
	*	dehydration	2.5
	*	heart	2
	*	convulsion	2
		For how many days did the fast breathing last? [days]	2
	*	lungs	2
		Has the deceased's (biological) mother ever been told she had AIDS by a health w	2
		quintile 5 of age	-2
		Care sought - community based practitioner	2
		Was the HIV test ever positive?	2
	*	hypertension	2
		decedent was small or very small	1.5
	*	sepsis	1.5
	*	cyanotic	1.5
		During the illness that led to death, did the child have a cough?	1.5
		Was the cough very severe?	1.5
		quintile 2 of age	1.5
	*	acute	1.5
		For how many days did the cough last? [days]	1.5
	*	meningitis	1.5
		Breathing: Wheezing	1.5
		quintile 1 of age	1.5
	*	neoplasms	1
		How old was the baby/child when the fatal illness started? [days]	-1
	*	diarrheal	1
		During the illness that led to death, did [name] have swelling in the armpits?	1
	*	malignant	1
	*	anemia	1
	*	tetanus	1
		Decedent did not suffer accident	1
	*	antibiotic	1
	*	kidney	1
		Care sought - traditional healer	1
		decedent had face rash	1
	*	oxygenated	1
		Care sought - pharmacy	1
Poisonings
	*	pox	14
		Decedent suffered bite/sting	10
	*	accident	5.5
		How long did [name] survive after the injury or accident? [days]	5
	*	injury	4
	*	indrawing	3
	*	vomiting	3
	*	venomous	3
	*	bite	3
		Was the injury or accident intentionally inflicted by someone else?	2.5
	*	animal	2.5
		sex	2.5
		not born in a hospital	2
	*	malaria	2
		How long did the illness last? [days]	2
	*	vomited	2
		Decedent suffered other injury	2
		quintile 3 of age	2
		What was the weight of the deceased at birth?	1.5
		During the illness that led to death, did he/she have areas of the skin that tur	1.5
	*	lungs	1
	*	fall	1
		Decedent suffered fall	1
		Is the mother still alive?	-1
	*	diarrhea	1
	*	aids	-1
		How long did the swelling last? [days]	-1
		During the illness that led to death, did [name] have a whitish rash inside the	-1
		Did [name] experience any generalized convulsions or fits during the illness tha	-1
		During the illness that led to death, did [name] suffer from 'lack of blood' or	-1
		quintile 2 of age	1
		didn't die in a hospital	1
		Did the frequent loose or liquid stools continue until death?	-1
	*	infectious	-0.5
		Breathing: Grunting	-0.5
		During the illness that led to death, did [name]'s skin flake off in patches?	-0.5
		Was care sought outside the home while the deceased had this illness?	-0.5
		During the illness that led to death, did he/she have indrawing of the chest?	-0.5
		decedent was small or very small	0.5
		Has the deceased's (biological) mother ever been tested for HIV?	-0.5
Road Traffic
	*	accident	57
		Was the injury or accident intentionally inflicted by someone else?	8
	*	injured	4.5
	*	injuries	4
	*	injury	3
	*	fires	3
	*	bleeding	2
		Decedent suffered bite/sting	2
		Was care sought outside the home while the deceased had this illness?	-2
		How long did [name] survive after the injury or accident? [days]	1.5
		quintile 4 of age	1.5
		Was the HIV test ever positive?	1.5
		During the illness that led to death, did [name] bleed from anywhere?	1.5
		quintile 5 of age	1.5
		Is the mother still alive?	1.5
		During the illness that led to death, did [name] have difficult breathing?	-1
		mother died after delivery	1
		Care sought - other provider	1
		Did the fever continue until death?	-1
		During the illness that led to death, did he/she have indrawing of the chest?	-1
		fever not continuous	-1
		Did [name] experience any generalized convulsions or fits during the illness tha	-1
		severe fever	-1
		During the illness that led to death, did [name] suffer from 'lack of blood' or	-1
		more than 1 loose stools	-1
		During the illness that led to death, did the child have a cough?	-1
		During the illness that led to death, did [name] have a fever?	-1
	*	breathing	-1
		How long did the illness last? [days]	-1
		During the illness that led to death, did [name] have a whitish rash inside the	-1
		Care sought - government health center or clinic	-1
		Care sought - government hospital	-1
		Breathing: Grunting	-1
		During the illness that led to death, did [name] have more frequent loose or liq	-1
		Did the frequent loose or liquid stools continue until death?	-1
		Last known age of the deceased [years]	-1
		Has the deceased's (biological) mother ever been told she had AIDS by a health w	1
		How long did the swelling last? [days]	-1
		How long after the delivery did the mother die? [days]	1
		How many days did the fever last? [days]	-1
Sepsis
	*	pox	5.5
	*	tetanus	3.5
	*	gastric	3.5
	*	hypertension	3.5
	*	sepsis	2.5
	*	tumor	2.5
		quintile 1 of age	2
		During the illness that led to death, did [name] have swelling in the armpits?	2
	*	glucose	1.5
		quintile 5 of age	-1.5
		Care sought - community based practitioner	1.5
		Decedent suffered burn/fire	1.5
	*	indrawing	1.5
	*	heart	1.5
	*	anemia	1.5
	*	oxygenated	1.5
		How old was the deceased at the time of death? [days]	-1
	*	fires	1
	*	asthma	1
		decedent had face rash	1
	*	vomits	1
		decedent was small or very small	1
		Is the mother still alive?	-1
		quintile 2 of age	1
	*	abdomen	1
	*	cirrhosis	1
		How many days did the rash last? [days]	1
	*	incubator	1
		Last known age of the deceased [years]	1
	*	antibiotic	1
	*	respiratory	1
		Care sought - private physician	1
	*	ward	1
		During the month before he/she died, did [name] have a skin rash?	1
	*	blood	1
	*	renal	1
	*	pulmonary	1
	*	skin	1
	*	infection	1
	*	infected	1
Violent Death
		Decedent victim of violence	70
		Was the injury or accident intentionally inflicted by someone else?	37
		How long after the delivery did the mother die? [days]	9.5
		mother died after delivery	8.5
	*	fires	8.5
		didn't die in a hospital	3
		Was care sought outside the home while the deceased had this illness?	-3
	*	injuries	2.5
		Care sought - other provider	2
		Decedent suffered burn/fire	2
		Care sought - government hospital	-2
		During the illness that led to death, did [name] bleed from anywhere?	1.5
		During the illness that led to death, did [name] have difficult breathing?	-1.5
		How long did the illness last? [days]	-1.5
	*	measles	1.5
	*	abdomen	1.5
		more than 1 loose stools	-1.5
		Did the frequent loose or liquid stools continue until death?	-1
		Breathing: Grunting	-1
		Is the mother still alive?	-1
		During the illness that led to death, did [name] have swollen legs or feet?	-1
		During the illness that led to death, did [name] have more frequent loose or liq	-1
	*	vomitings	1
		Did [name] have a stiff neck during the illness that led to death?	-1
		fever not continuous	-1
		During the illness that led to death, did [name] have a fever?	-1
		severe fever	-1
		For how many days did the difficult breathing last? [days]	-1
		During the illness that led to death, did [name] suffer from 'lack of blood' or	-1
		Has the deceased's (biological) mother ever been tested for HIV?	-1
		multiple birth	-1
		During the illness that led to death, did [name] have fast breathing?	-1
		quintile 4 of age	1
		Did the fever continue until death?	-1
		During the illness that led to death, did [name] have a whitish rash inside the	-1
	*	tb	1
		Care sought - private physician	-1
		Decedent suffered other injury	1
		Care sought - government health center or clinic	-1
		During the illness that led to death, did he/she have indrawing of the chest?	-1
