# Supplementary material for: Performance of the Tariff Method: validation of a simple additive algorithm for analysis of verbal autopsies
Source: Popul Health Metr. 2011 Aug 4;9:31. doi: 10.1186/1478-7954-9-31 (PMC3160924; doi:10.1186/1478-7954-9-31)
Supplement: Additional file 4 — Median chance-corrected concordance (%) across 500 Dirichlet splits, by age group and cause with and without HCE. [file 1478-7954-9-31-S4.XLSX]

## Sheet: Annex 4
Median chance-corrected concordance (%) across 500 Dirichlet splits
Adult Causes	No HCE		HCE
	Median	95% UI	Median	95% UI
Acute Myocardial Infarction	42.9769	(41.5, 43.8)	32.5758	(31.3, 33.8)
AIDS	14.632	(13.9, 15.7)	52.3929	(51.6, 53.3)
Asthma	23.7576	(22.6, 25.2)	55.8442	(54.4, 58.6)
Bite of Venomous Animal	92.1947	(91.5, 93.0)	93.627	(93.2, 94.3)
Breast Cancer	63.8988	(62.6, 65.0)	70.658	(70.1, 71.5)
Cervical Cancer	61.0236	(60.1, 61.9)	66.624	(65.7, 67.6)
Cirrhosis	15.368	(14.7, 16.3)	37.2859	(36.3, 38.5)
Colorectal Cancer	3.21396	(2.7, 4.0)	5.47379	(4.9, 6.2)
COPD	17.3717	(15.9, 18.3)	38.6202	(37.3, 39.9)
Diabetes	27.9788	(27.5, 28.5)	47.3401	(46.5, 48.3)
Diarrhea/Dysentery	32.8242	(31.5, 34.0)	29.9794	(29.2, 31.0)
Drowning	83.793	(82.8, 84.9)	83.5152	(82.8, 84.4)
Epilepsy	41.4265	(39.8, 43.6)	48.8264	(47.6, 51.4)
Esophageal Cancer	59.4881	(58.3, 60.9)	70.9774	(69.8, 72.7)
Falls	33.0496	(32.2, 33.9)	41.352	(40.5, 42.7)
Fires	70.016	(68.6, 71.3)	67.9771	(66.8, 69.6)
Homicide	67.4641	(66.9, 68.5)	69.3101	(68.2, 70.2)
Leukemia/Lymphomas	11.5152	(10.7, 12.1)	20.9861	(19.9, 21.6)
Lung Cancer	8.24373	(7.1, 9.2)	25.5892	(24.8, 26.7)
Malaria	14.9252	(13.7, 16.2)	44.486	(42.9, 46.0)
Maternal	54.836	(54.1, 55.8)	63.4551	(62.4, 64.8)
Other Cardiovascular Diseases	13.7681	(13.0, 14.6)	29.7521	(28.8, 30.7)
Other Infectious Diseases	2.375	(1.9, 3.0)	7.02143	(6.2, 7.9)
Other Injuries	57.8173	(56.5, 59.3)	60.7284	(59.4, 61.6)
Other Noncommunicable Diseases	5.88155	(5.2, 6.3)	10.7333	(10.2, 11.1)
Pneumonia	6.45101	(5.6, 7.1)	17.7489	(16.9, 18.8)
Poisonings	39.8729	(38.2, 41.1)	43.8016	(41.9, 45.5)
Prostate Cancer	29.4313	(27.3, 30.9)	49.6829	(48.5, 51.8)
Renal Failure	4.89511	(4.5, 5.3)	19.1332	(18.0, 20.0)
Road Traffic	78.9508	(78.3, 79.8)	79.0953	(78.0, 80.0)
Stomach Cancer	6.62879	(5.6, 8.4)	15.8479	(14.9, 17.0)
Stroke	43.427	(42.5, 44.0)	50.3379	(49.7, 51.4)
Suicide	13.3038	(12.6, 14.9)	14.9591	(14.0, 16.2)
TB	20.7459	(20.0, 21.4)	46.3678	(44.9, 47.4)
Child Causes	No HCE		HCE
	Median	95% UI	Median	95% UI
AIDS	14.6	(13.3, 15.8)	55.0904	(52.8, 57.0)
Bite of Venomous Animal	38.75	(35.5, 40.0)	56.25	(53.1, 59.8)
Diarrhea/Dysentery	35.3846	(34.0, 36.5)	41.2	(40.0, 42.7)
Drowning	40.2083	(38.6, 42.1)	50.7143	(49.2, 52.2)
Encephalitis	31.0937	(29.3, 33.1)	31.0666	(29.3, 33.6)
Falls	58.4375	(55.9, 60.2)	67	(65.0, 69.5)
Fires	47.5	(44.3, 50.8)	63.3333	(60.6, 65.8)
Hemorrhagic Fever	43.932	(41.8, 46.2)	40.7692	(38.8, 42.8)
Malaria	53.125	(51.0, 55.2)	61.8182	(60.0, 63.9)
Measles	74.7368	(72.2, 76.9)	73.9823	(70.0, 76.3)
Meningitis	20.2552	(18.6, 21.7)	24.4851	(22.9, 26.5)
Other Cancers	4.07407	(-5.0, 6.3)	24.7012	(23.0, 26.4)
Other Cardiovascular Diseases	6.85985	(5.6, 8.2)	26.2162	(24.5, 27.7)
Other Defined Causes of Child Deaths	7.49601	(6.7, 8.6)	15.9278	(15.3, 16.6)
Other Digestive Diseases	13	(11.9, 14.8)	20.5	(18.8, 21.4)
Other Infectious Diseases	1.40244	(0.7, 2.2)	3.26772	(1.7, 4.9)
Pneumonia	15.0562	(14.1, 16.0)	24.6471	(23.4, 26.5)
Poisonings	22.0703	(20.8, 23.4)	22.3288	(21.3, 23.7)
Road Traffic	19.7059	(18.3, 21.5)	53.3019	(51.0, 55.5)
Sepsis	8.46154	(7.5, 10.0)	7.44444	(6.7, 8.5)
Violent Death	28.4486	(26.9, 30.5)	52.5806	(49.6, 55.0)
Neonate Causes	No HCE		HCE
	Median	95% UI	Median	95% UI
Birth Asphyxia	22.5352	(21.2, 23.6)	22.8358	(21.7, 23.6)
Congenital Malformation	30.4457	(28.8, 31.7)	33.1608	(32.0, 34.5)
Meningitis/Sepsis	21.9	(20.0, 23.5)	20.2703	(19.0, 21.7)
Pneumonia	12	(10.7, 13.6)	16.6106	(15.6, 18.1)
Preterm Delivery and Sepsis	19.1919	(17.0, 20.8)	22.8736	(21.0, 24.7)
Preterm Delivery and Birth Asphyxia	11.3889	(10.2, 13.3)	14.2893	(13.1, 15.8)
Preterm Delivery and Sepsis/Birth Asphyxia	41.4894	(37.6, 43.5)	46.8193	(45.0, 51.1)
Preterm Delivery with RDS	28.0158	(26.1, 30.0)	22.1637	(20.6, 23.9)
Preterm Delivery without RDS	8.04233	(6.9, 9.0)	8.88496	(7.7, 10.2)
Sepsis with Local Bacterial Infection	4.13157	(3.5, 5.3)	15.0132	(12.7, 16.6)
Stillbirth	29.2857	(27.8, 31.0)	28.6897	(27.0, 30.5)
