# Supplementary material for: Performance of the Tariff Method: validation of a simple additive algorithm for analysis of verbal autopsies
Source: Popul Health Metr. 2011 Aug 4;9:31. doi: 10.1186/1478-7954-9-31 (PMC3160924; doi:10.1186/1478-7954-9-31)
Supplement: Additional file 5 — Slope, intercept, and RMSE from linear regression of estimated versus true CSMFs, by age group and cause with and without HCE. [file 1478-7954-9-31-S5.XLSX]

## Sheet: Annex 5
Slope, intercept, and RMSE from linear regression of estimated versus true CSMFs
Adult Causes	Slope		Intercept		RMSE
	No HCE	HCE	No HCE	HCE	No HCE	HCE
Acute Myocardial Infarction	0.372086	0.342789	0.0503052	0.0125854	0.021577	0.009463
AIDS	0.180714	0.519945	0.0155295	0.018138	0.008446	0.0083333
Asthma	0.174435	0.504934	0.0282268	0.0245615	0.0164999	0.0121605
Bite of Venomous Animal	0.897448	0.915314	0.0095326	0.0093389	0.005263	0.0050546
Breast Cancer	0.633791	0.718353	0.0079671	0.0067507	0.0044919	0.0045652
Cervical Cancer	0.61834	0.671285	0.0183678	0.0148568	0.0079044	0.0085793
Cirrhosis	0.154281	0.369284	0.0059906	0.0132006	0.0044781	0.0071612
Colorectal Cancer	0.0390668	0.061497	0.0092185	0.0080418	0.0063449	0.0077581
COPD	0.149428	0.371861	0.0220201	0.0136799	0.0115864	0.0079037
Diabetes	0.277622	0.459308	0.0341419	0.0287966	0.0112406	0.0081616
Diarrhea/Dysentery	0.35088	0.319262	0.0354227	0.0225488	0.0172148	0.0093176
Drowning	0.802698	0.817055	0.0156888	0.0151975	0.0063592	0.0059091
Epilepsy	0.440913	0.514585	0.0168313	0.0145632	0.0096149	0.0084088
Esophageal Cancer	0.581286	0.69283	0.0319732	0.0209731	0.0117078	0.0103751
Falls	0.323485	0.403881	0.0116537	0.013175	0.0071905	0.0072126
Fires	0.674468	0.663432	0.0155095	0.0148016	0.0106663	0.0112728
Homicide	0.667772	0.692655	0.0125773	0.0141261	0.0070493	0.0074259
Leukemia/Lymphomas	0.135974	0.240977	0.0175046	0.0161532	0.0086322	0.0088955
Lung Cancer	0.0816749	0.273329	0.0146972	0.0090119	0.0096652	0.0069594
Malaria	0.103365	0.408822	0.02917	0.024935	0.0140454	0.0109934
Maternal	0.540718	0.635738	0.0117186	0.0101952	0.0058451	0.0048761
Other Cardiovascular Diseases	0.141795	0.301626	0.0452858	0.0282358	0.0189151	0.0114663
Other Infectious Diseases	0.0559058	0.0909523	0.0111432	0.014222	0.0062012	0.0132834
Other Injuries	0.557783	0.567171	0.010375	0.0120268	0.0065481	0.0075488
Other Noncommunicable Diseases	0.0591088	0.073622	0.0369789	0.0438835	0.0132317	0.0193285
Pneumonia	0.0895195	0.164175	0.0193329	0.0212465	0.0127119	0.0137462
Poisonings	0.419786	0.456282	0.0141859	0.0136549	0.0097091	0.0112481
Prostate Cancer	0.295986	0.540991	0.0227527	0.0114879	0.009807	0.0094094
Renal Failure	0.0845186	0.197459	0.0126504	0.011011	0.0065529	0.0063055
Road Traffic	0.787848	0.802093	0.0162005	0.0186395	0.0072161	0.0077778
Stomach Cancer	0.103429	0.173765	0.0071297	0.0076485	0.0068289	0.0068906
Stroke	0.425024	0.497926	0.0263681	0.0231489	0.0095985	0.0075452
Suicide	0.173163	0.206094	0.0063382	0.0063205	0.0069604	0.0085294
TB	0.230565	0.438665	0.0158009	0.0197755	0.0096815	0.0101088
Child Causes	Slope		Intercept		RMSE
	No HCE	HCE	No HCE	HCE	No HCE	HCE
AIDS	0.246074	0.555803	0.0086804	0.0205285	0.0148505	0.0183856
Bite of Venomous Animal	0.408682	0.569977	0.023383	0.021686	0.0272549	0.0235227
Diarrhea/Dysentery	0.337017	0.380207	0.0462439	0.0445483	0.0258789	0.0211251
Drowning	0.325077	0.47088	0.0444667	0.0452332	0.0274861	0.0260217
Encephalitis	0.2705	0.300692	0.0486589	0.0416429	0.0299975	0.0259386
Falls	0.565248	0.664934	0.0247704	0.0242895	0.0186471	0.0192504
Fires	0.460629	0.592224	0.0133612	0.0126638	0.0179377	0.015734
Hemorrhagic Fever	0.447232	0.431882	0.0540393	0.0248576	0.0346609	0.0195675
Malaria	0.40627	0.551034	0.0804696	0.0740629	0.0365942	0.0333941
Measles	0.678337	0.691225	0.0472072	0.0205777	0.0270682	0.0193233
Meningitis	0.159453	0.218276	0.0458002	0.0371806	0.0286982	0.0226703
Other Cancers	0.082083	0.290782	0.0289237	0.0157455	0.0217173	0.0179816
Other Cardiovascular Diseases	0.094681	0.277956	0.0302513	0.0271621	0.0241645	0.0181014
Other Defined Causes of Child Deaths	0.112416	0.176016	0.0291855	0.0348601	0.0201005	0.0191501
Other Digestive Diseases	0.162482	0.253867	0.0245452	0.0191829	0.0180736	0.0158326
Other Infectious Diseases	0.079609	0.0861653	0.0245318	0.0207288	0.0196008	0.0194908
Pneumonia	0.20131	0.264868	0.0250781	0.0316993	0.0219546	0.0210773
Poisonings	0.231463	0.27576	0.0392591	0.0272812	0.0302177	0.0243528
Road Traffic	0.202193	0.578797	0.0288491	0.0081033	0.0244747	0.013256
Sepsis	0.0943123	0.109207	0.0372533	0.036972	0.0356512	0.0248027
Violent Death	0.330134	0.531429	0.0150619	0.0175908	0.0171884	0.0183495
Neonate Causes	Slope		Intercept		RMSE
	No HCE	HCE	No HCE	HCE	No HCE	HCE
Birth Asphyxia	0.241205	0.237151	0.0809941	0.0803518	0.0482473	0.0444089
Congenital Malformation	0.34731	0.365025	0.0368142	0.0409025	0.0281214	0.0253022
Meningitis/Sepsis	0.206292	0.175167	0.0852774	0.0875649	0.0494594	0.0452539
Pneumonia	0.187583	0.211804	0.0730507	0.0705012	0.0520454	0.0431439
Preterm Delivery and Sepsis	0.20428	0.246633	0.072364	0.0685121	0.0459067	0.0407163
Preterm Delivery and Birth Asphyxia	0.151061	0.138191	0.070519	0.0776024	0.0485329	0.0511602
Preterm Delivery and Sepsis and Birth Asphyxia	0.345419	0.415932	0.0958371	0.0846375	0.0461697	0.0505826
Preterm Delivery with RDS	0.304311	0.233503	0.0933925	0.0725967	0.0537786	0.0423743
Preterm Delivery without RDS	0.131282	0.121404	0.0609284	0.0565116	0.0444869	0.0377058
Sepsis with Local Bacterial Infection	0.0938371	0.117343	0.0538303	0.0770178	0.0378569	0.0411805
Stillbirth	0.319706	0.331204	0.0470897	0.0478148	0.0270737	0.0234543
